# Supplementary material for: Additive Digital Casting: From Lab to Industry
Source: Materials (Basel). 2022 May 11;15(10):3468. doi: 10.3390/ma15103468 (PMC9145986; doi:10.3390/ma15103468)
Supplement: Supplementary file 1 [file materials-15-03468-s001.zip]

Archive with 1 entries (1 files):
- materials-1670224-supplementary.pdf
